# Supplementary material for: Influence of socio-economic, demographic and climate factors on the regional distribution of dengue in the United States and Mexico
Source: Int J Health Geogr. 2020 Nov 2;19:44. doi: 10.1186/s12942-020-00241-1 (PMC7607660; doi:10.1186/s12942-020-00241-1)
Supplement: Supplementary file 1 — Additional file 1. Species distribution methods and results to estimate receptivity + model diagnostics (all models). [file 12942_2020_241_MOESM1_ESM.zip]

Archive with 15 entries (15 files):
- 12942_2020_241_MOESM1_ESM.pdf
- S10.png
- S11.png
- S12.png
- S13.png
- S14.png
- S15.png
- S16.png
- S17.png
- S18.png
- S19.png
- S6.png
- S7.png
- S8.png
- S9.png
